# Supplementary material for: Anticancer Potential of Lacticaseibacillus rhamnosus in Colorectal Cancer—A Systematic Review of In Vitro Cell Culture Evidence
Source: Int J Mol Sci. 2026 Mar 24;27(7):2944. doi: 10.3390/ijms27072944 (PMC13073571; doi:10.3390/ijms27072944)
Supplement: Supplementary file 1 [file ijms-27-02944-s001.zip]

Archive with 1 entries (1 files):
- ijms-4169925-Supplementary.pdf
